# Supplementary material for: Preparation, Characterization, and Biological Evaluation of a Hydrophilic Peptide Loaded on PEG-PLGA Nanoparticles
Source: Pharmaceutics. 2022 Aug 29;14(9):1821. doi: 10.3390/pharmaceutics14091821 (PMC9506305; doi:10.3390/pharmaceutics14091821)
Supplement: Supplementary file 1 [file pharmaceutics-14-01821-s001.zip]

Archive with 1 entries (1 files):
- pharmaceutics-1802639-supplementary.pdf
